# Supplementary material for: Systemic Inflammation and Survival in Stage IV Colorectal Cancer: A Retrospective Cohort Study
Source: J Clin Med. 2026 Mar 18;15(6):2319. doi: 10.3390/jcm15062319 (PMC13027073; doi:10.3390/jcm15062319)
Supplement: Supplementary file 1 [file jcm-15-02319-s001.zip]

Archive with 1 entries (1 files):
- jcm-4175657-supplementary.pdf
